# Supplementary material for: Santamarine Shows Anti-Photoaging Properties via Inhibition of MAPK/AP-1 and Stimulation of TGF-β/Smad Signaling in UVA-Irradiated HDFs
Source: Molecules. 2021 Jun 11;26(12):3585. doi: 10.3390/molecules26123585 (PMC8230857; doi:10.3390/molecules26123585)
Supplement: Supplementary file 1 [file molecules-26-03585-s001.zip]

Archive with 1 entries (1 files):
- molecules-1243577-supplementary.pdf
